# Supplementary material for: Oleuropein Activates Neonatal Neocortical Proteasomes, but Proteasome Gene Targeting by AAV9 Is Variable in a Clinically Relevant Piglet Model of Brain Hypoxia-Ischemia and Hypothermia
Source: Cells. 2021 Aug 18;10(8):2120. doi: 10.3390/cells10082120 (PMC8391411; doi:10.3390/cells10082120)
Supplement: Supplementary file 1 [file cells-10-02120-s001.zip]

Archive with 1 entries (1 files):
- cells-1326434-supplementary.pdf
